# Supplementary material for: Dextran-Coated Latex Nanoparticles via Photo-RAFT Mediated Polymerization Induced Self-Assembly
Source: Polymers (Basel). 2021 Nov 23;13(23):4064. doi: 10.3390/polym13234064 (PMC8658814; doi:10.3390/polym13234064)
Supplement: Supplementary file 1 [file polymers-13-04064-s001.zip]

Archive with 1 entries (1 files):
- polymers-1476009-supplementary.pdf
